# Supplementary material for: Distinct Responsiveness of Tumor-Associated Macrophages to Immunotherapy of Tumors with Different Mechanisms of Major Histocompatibility Complex Class I Downregulation
Source: Cancers (Basel). 2021 Jun 19;13(12):3057. doi: 10.3390/cancers13123057 (PMC8235485; doi:10.3390/cancers13123057)
Supplement: Supplementary file 1 [file cancers-13-03057-s001.zip]

Archive with 1 entries (1 files):
- cancers-1228078-supplementary.pdf
